# Supplementary material for: Barriers and Facilitators for the Use of Patient Lifts by Healthcare Workers: A Scoping Review
Source: Int J Environ Res Public Health. 2024 Dec 12;21(12):1659. doi: 10.3390/ijerph21121659 (PMC11675142; doi:10.3390/ijerph21121659)
Supplement: Supplementary file 1 [file ijerph-21-01659-s001.zip]

Archive with 3 entries (3 files):
- File S1.pdf
- File S2.xlsx
- File S3.xlsx
