# Supplementary material for: Barriers and Facilitators for the Use of Patient Lifts by Healthcare Workers: A Scoping Review
Source: Int J Environ Res Public Health. 2024 Dec 12;21(12):1659. doi: 10.3390/ijerph21121659 (PMC11675142; doi:10.3390/ijerph21121659)
Supplement: Supplementary file 1 [file ijerph-21-01659-s001.zip › File S2.xlsx]

## Sheet: Abstraction
Study Number	Study Title	Authors	Year	Country	Language	Journal	Format	Design	Population	Inclusion criteria	Exclusion criteria	Sample size	Setting	Aim(s)	Outcome	Barriers or faciliators?	Intervention(s) or comparator(s)	Findings	Categories
1	Evaluation of Ceiling Lifts in Health Care Settings Patient Outcome and Perceptions	Alamgir, H.; Li, O. W.; Gorman, E.; Fast, C.; Yu, S. C.; Kidd, C.	2009	Canada	English	American Association of Occupational Health Nurses (AAOHN) Journal	Mixed Methods	semi-structured interviews + secondary data	Hositalized patients with severe disabilities	Interviewed patients at complex care facility with severe neurologic disabilities (MS, TBI, spinal cord injury, cerebral palsy)	NA	Quantitative: secondary data from 12 extended and 7 acute care facilities, total sample size not reported. Qualitative: 12 interviews	Hospitals and chronic care facilities/nursing homes	Explore the association between ceiling lifts coverage rates and patient outcome indicators and patient preceptions	Patient outcomes (incidence rates of pressure ulcers, falls, UTI, incontinence, assaults). Patient perceptions of the received care	Both	NA	Lack of significant findings for the association between celing lifts coverage and patient outcome. The interviewed patients have a positive perception of ceiling lifts (safe and unafraid) and prefer celing lifts over floor lifts.	Patient perception
2	Evaluation of ceiling lifts: Transfer time, patient comfort and staff perceptions	Alamgir, H.; Li, O. W.; Yu, S. C.; Gorman, E.; Fast, C.; Kidd, C.	2009	Canada	English	Injury-International Journal of the Care of the Injured	Quantitative	observational (time-motion) + cross-sectional	healthcare workers and patients	Observational study: residents requiring mechanical aides for transfer. Survey: HCW volunteering by convenience sampling	NA	observational study: 119. Survey: 143 (convenient sample)	Chronic care facilities/nursing homes	Evaluate ceiling lifts in comparison to floor lifts based on transfer time, patient comfort and staff perceptions	transfer time, patient confort, staff perceptions	Both	Type of lift	Transfers performed with ceiling lifts require less time and are perceived more comfortable by patients than floor lifts. Staff prefer celing lifts over floor lifts and find them less physically demanding.	Patient perception | Equipment-related factors
3	Factors affecting compliance with moving and handling policy: Student nurses' views and experiences	Cornish, J.; Jones, A.	2010	UK	English	Nurse Education in Practice	Qualitative	focus group discussion	nursing students	students participated on voluntary basis	NA	17 students in 3 FGD	NA	identify possible reasons for a lack of compliance with moving and handling policy	Barriers for compliance to moving and handling policy	Barriers	NA	presence of poor role models (unable to challenge poor practice), lack of risk assessment and inappropriate management of the equipment	Behavioral/cultural factors | Organizational factors | Equipment-related factors
4	Prevention of disabling back injuries in nurses by the use of mechanical patient lift systems	Edlich, R. F.; Winters, K. L.; Hudson, M. A.; Britt, L. D.; Long, W. B.	2004	USA	English	Journal of Long Term Effects of Medical Implants	Review article	Review article	nurses	NA	NA	NA	Hospital	Identify risk factors for back injuries among nurses, evaluate prevention strategies, and provide recommendations	the positive impact of mechanical patient lift systems on reducing back injuries among nurses, improving their safety and well-being, achieving financial savings for healthcare institutions, enhancing patient care, and promoting the adoption of best practices in occupational health and safety.	Facilitators	Lift team, Policy	The lift teams are able to meet the needs of the patients while removing a large number of nurses from their obligation of patient lifting and transfer; this time allowed nurses to spend more time providing patient care. All hospitals reported excellent nurses satisfaction with the lift team; no "downtime" was reported when a request was made for the team to make a transfer. Also, a non punitive …	Organizational factors
5	A QUALITATIVE EXPLORATION OF THE LIFT EQUIPMENT USES AND NEEDS OF PHYSICAL AND OCCUPATIONAL THERAPISTS AND ASSISTANTS PARTICIPATING IN SAFE PATIENT HANDLING AND MOBILITY PROGRAMS	Evans, Kimeran W.; Myers, Douglas; Rockefeller, Kathleen; Rauscher, Kimberly; Allen, Anna; Weimin, G. A. O.	2021	USA	English	International Journal of Safe Patient Handling & Mobility (SPHM)	Qualitative	focus group discussion	rehabilitation therapists	physical and occupational therapists and assistants who performed patient mobility tasks throughout a majority of their day	NA	25 therapists in 6 FGD	Hospital	Explore the perceptions, participation, and equipment usage among rehabilitation professionals engaged in an SPHM program	work tasks and procedures, SPHM program experiences, equipment use, equipment needs, and barriers to equipment use	Both	NA	facilitators for equipment use: patients' characterisitcs (greater patient size, lower level of function, and cognitive impairment), transfer type (standing and raising aid for toiletting and prolonged standing), personal safety (decreased injury risk in users). Barriers for use: patients' characterisitcs (presence of lines and tubes, patients with fear/anxiety), equipment incompatibility with jo…	Patients' factors | Behavioral/cultural factors | Equipment-related factors
6	Pre and post evaluation of a participatory ergonomics approach to promote usage of patient lifting equipment	Fekieta, R.	2007	USA	English	University of Connecticut	Quantitative	Quasi experimental pre post intervention design	nurses	could not access this info	could not access this info	could not access this info	Hospital	Evaluate a participatory ergonomics intervention before and after implementation	Participatory ergonomics process measures, lift usage frequency, employee surveys, workers' compensation records	Facilitators	Participatory ergonomics (worker involvement)	Usage frequency increased after the intervention. Employee perceptions of involvement in decisions improved, with an increase in perceived management support by employees. Perceived lifting injury risk decreased and access to lifting equipment increased after the intervention. Lost time injury rates and injury costs decreased. A participatory ergonomic approach is feasable and effective to implem…	Organizational factors | Behavioral/cultural factors
7	Long-Term Efficacy of an Ergonomics Program That Includes Patient-Handling Devices on Reducing Musculoskeletal Injuries to Nursing Personnel	Garg, A.; Kapellusch, J. M.	2012	USA	English	Human Factors	Quantitative	Quasi experimental pre post intervention design	nurses and patients	NA	NA	NA	Chronic care facilities/nursing homes	Evaluate the long-term efficacy of a comprehensive ergonomic intervention involving patient-handling devices	Pre and post intervention data on patient-handling injuries, lost workdays, modified-duty days, workers’ compensation costs, perceived exertion by nurses, perceived comfort safety by patients, transfer time post intervention.	Both	Comprehensive ergonomic program: 1- Participatory ergonomics, 2- Addressing barriers to the implementation of the no-manual-lifting program, 3- Management commitment, 4- Equipment evaluation and selection, 5- Empowering ergonomic teams in equipment selection and use, 6- Program training, compliance, and continuous improvement	Post intervention injuries, modified work, lost days at work, and compensation costs decreased. Perceived stresses to back and shoulders were low. A vast majority of patients found the devices comfortable and safe. Longer transfer times with the use of devices was not a barrier to successful use. The no-manual-lifting programs neither required nor resulted in an increase in nursing staff. A compr…	Patient perception | Organizational factors
8	AN ERGONOMIC EVALUATION OF NURSING ASSISTANTS JOB IN A NURSING-HOME	Garg, A.; Owen, B. D.; Carlson, B.	1992	USA	English	Ergonomics	Quantitative	observational + cross-sectional	nursing assistants	nursing assistants employed at least half time volunteered to participate	NA	38	Chronic care facilities/nursing homes	identify patient handling tasks perceived to be most stressful by nursing assistants; perform biomechanical evaluation of these tasks; and determine frequency of occurrence of these tasks, methods used for patient transfers, and the extent of use of assistive devices	ranking and rating of tasks perceived to the stressful, barriers to the use of assistive devices, frequency of patient handling tasks, postural and biomechanical stresses	Barriers	NA	Nursing assistants are subjected to high levels of perceived physical, biomechanical, and postural stresses. Lifting devices are rarely used. Patient safety and comfort, lack of accessibility, physical stresses associated with the devices, lack of skill, increased transfer time, and lack of staffing were some of the reasons for not using these assistive devices. The time required to transfer usin…	Patient perception | Equipment-related factors | Organizational factors | Workers' factors
9	Sustaining staff nurse support for a patient care ergonomics program in critical care	Haney, L. L.; Wright, L.	2007	USA	English	Critical Care Nursing Clinics of North America	Review article	Review article	Nurses	NA	NA	NA	Critical care	Discuss behavioral change strategies for sustaining nurses support and engagement in safe patient handling programs in critical care environment	set of recommendations for effeective and sustainable bahvioral change: communication, training, motivation, incentives, and peer coaching	Facilitators	NA	Change takes time, and resistance is expected. It is important to avoid top-down approaches and include more collaborative strategies to engage the staff: effective comunication and social marketing, training, motivational strategies, incentives and rewards, peer coaching, addressing resistance to change and cultural factors.	Behavioral/cultural factors
10	Patient Handling in the Veterans Health Administration	Hodgson, Michael J.; Matz, Mary W.; Nelson, Audrey	2013	USA	English	Journal of Occupational & Environmental Medicine	Review article	Review article	Nurses	NA	NA	NA	Veterans Health Administration (VHA)	describe the VA SPH program, identify success factors, describe obstacles, and provide generalizable lessons for other industries for the collaborative development of innovative safety initiatives	reduction in patient-handling injuries among nursing staff, the development of a collaborative framework and cultural changes within the organization to support the program	Both	NA	The VHA’s SPH program successfully reduced musculoskeletal injuries among nurses, through a combination of technological solutions and cultural shifts. The study underscores the importance of collaboration between facility program managers, equipment manufacturers, and other organizations, resulting in the establishment of an internationally recognized standard for safe patient handling	Organizational factors
11	Nurses' perceptions of how job environment and culture influence patient handling...part two of a two-part series	Holman, G. T.; Ellison, K. J.; Maghsoodloo, S.; Thomas, R. E.	2010	USA	English	International Journal of Orthopaedic & Trauma Nursing	Quantitative	Cross-sectional	Nurses	Nurses registered with the Alabama board of nursing for at least one year	none	86 nurses	Hospitals, outpatient clinics, home care/hospice, rehab clinics	to evaluate nurses’ perceptions of how healthcare organization, environment, and culture influence a patient transfer	difficulty by type and location of transfers, time spent by tasks, job culture safety, barriers for the use of the equipement,	Barriers	NA	Bathroom transfers are the most difficult. Size and shape of patients and understaffing are main barriers. Patient safety, wellbeing and care needs are the important factors rather than lifitng policies. Time constraint is also a significant barrier to the equipment use during emergencies. Responses to job culture questions suggest that nurses place patients safety above their own: job demands an…	Patients' factors | Organizational factors | Equipment-related factors | Behavioral/cultural factors
12	Social Network Analysis of peer-specific safety support and ergonomic behaviors: An application to safe patient handling	Hurtado, D. A.; Dumet, L. M.; Greenspan, S. A.; Rodriguez, Y. I.	2018	USA	English	Applied Ergonomics	Quantitative	Cross-sectional	Registered Nurses and Nursing Assistants	Registered Nurses and Nursing Assistants of the hospital's medical-surgical and intensive care units	Medical directors, charge nurses, as well as administrative, clerical and janitorial staff were not eligible	38	Hospital's medical/surgical and intensive care units	The study used Social Network Analysis (SNA) to examine whether peer-based advice-seeking interactions about safe patient handling were associated with equipment utilization	frequency of use of the equipment, direction and specificity of peer-based social support, and safety measures	Facilitators	peer-based support	Workers who nominated more peers as potential sources of safe patient handling advice used patient handling equipment more frequently than workers with fewer sources. Workers who had more reciprocal relations averaged more frequent equipment utilization than workers with fewer mutual consultations. Safety-related specific peer support was linked with safety behaviors.	Behavioral/cultural factors
13	Reports From RNs on Safe Patient Handling and Mobility Programs in Acute Care Hospital Units	JiSun, Choi; Cramer, Emily	2016	South Korea	English	The Journal of Nursing Administration	Quantitative	Cross-sectional	Registered Nurses	RNs employed for at least 3 months on their current unit and spend at least 50% of their time in direct patient care	not mentionned	143480	Hospital	To investigate the perceptions of RNs on the implementation of SPHM programs in states with and without SPHM legislation	RNs' perceptions of SPHM programs implementation standards: culture of safety (right to refuse unsafe work), implementation of a SPHM program, equipement availability and maintenance, education and training, patient-centered care, leadership support	Facilitators	SPHM legislation	RNs in US states with SPHM legislation record higher agreement across all 6 aspects of SPHM implementation. The findings indicate positive effects of legislation mandating the development of comprehensive SPHM programs on the implementation of SPHM programs.	Organzational factors
14	Nurses and nursing assistants decision-making regarding use of safe patient handling and mobility technology: A qualitative study	Kanaskie, M. L.; Snyder, C.	2018	USA	English	Applied Nursing Research	Qualitative	focus group discussion	Registered Nurses and Nursing Assistants	direct care RN and NA on adult medical surgical inpatient unit or adult specialty ICU	Nurses in leadership roles were excluded	25	Hospital	To explore factors which influence decision-making regarding the use of SPHM technology among registered nurses (RN) and nursing assistants (NA).	Decision-making regarding the use of SPHM equipement	Both	NA	Barriers to use (physical barriers and time, knowledge and skill, unit culture), perceived risk (patient risk, perceived risk to self) and coordination of care (patient characteristics, assessment of patient needs and abilities, interprofessional collaboration) are factors (themes) influencing decision-making regarding the use of SPHM technology	Equipment-related factors | Workers' factors | Behavioral/cultural factors | Organziational factors
15	The influence of organizational factors, eldercare worker characteristics and care situation on the use of assistive devices during resident handling in eldercare work	Karstad, K.; Rasmussen, C. D. N.; Rasmussen, C. L.; Rugulies, R.; Sogaard, K.; Burdorf, A.; Holtermann, A	2022	Denmark	English	Applied Ergonomics	Quantitative	Cross-sectional and direct observations	eldercare workers	The only inclusion criterion was participation in one or more resident handling activities to minimize selection bias	not mentionned	549	Chronic care facilities/nursing homes	to evaluate the influence of organization, eldercare worker and care situation on the use of assistive devices during resident handling in eldercare work by a) investigating to what degree the use of assistive devices is attributed to the levels: nursing home, ward, eldercare worker, and care episode, and b) determine which specific factors at each level are associated with the use of assistive d…	use of assistive devices	Both	NA	Both organizational factors (number of residents per staff and number of residents within a ward) and care situation factors (interruptions, residents’ need for assistance, residents’ weight, active participation from resident and type of resident handling) were significantly associated with use of assistive devices during resident handling. Eldercare worker factors did not influence the use of a…	Organizational factors | Patients' factors
16	The effect of occupational socialization on nurses' patient handling practices	Kneafsey, R.	2000	UK	English	Journal of Clinical Nursing	Review article	Review article	Nurses	NA	NA	NA	Not mentionned	To demonstrate the way in which the beliefs, attitudes and skills which nurses thus learn and internalize as they are socialized into the occupation have inhibited improvements in patient handling practices	patient handling practices	Barriers	NA	cultural norms, occupational socialization, and the traditional meaning of "work" in nursing significantly hinder efforts to implement safe patient handling practices. These ingrained beliefs and practices lead to the persistence of outdated, unsafe methods despite regulations and training, underscoring the need for a cultural shift within the profession to prioritize safety over conformity and e…	Behavioral/cultural factors
17	Moving and handling rehabilitation patients: a survey of nurses' views	Kneafsey, R.; Haigh, C.	2009	UK	English	International Journal of Therapy & Rehabilitation	Quantitative	Cross-sectional	Nurses	not mentionned	not mentionned	501	Hospitals and chronic care facilities/nursing homes	To explore nurses’ views in relation to the handling of rehabilitation patients.	Nurses confidence in their skills and knowledge in patient handling, perception of their role in motility rehab, using aids in rehab, patient preferences, patient handling policy and risk taking, multidisciplinary team work	Both	NA	Most nurses felt confident with the patient handling skills, and reported putting themselves at risk to promote patient rehabilitation despite the "no lifting" policies. There was an equal percentages of nurses agreeing and disagreeing on whether manual assistance helped patients regain mobility more effectively. There is a need for greater interprofessional education to improve practices related…	Behavioral/cultural factors
18	Safe patient-handling program "UPLIFTs" nurse retention	Knoblauch, M. D.; Bethel, S. A.	2010	USA	English	Nursing	Brief report	Brief report	Nurses	NA	NA	NA	Hospital	To describe the initiation of a new minimal lift program: design of the program, barriers encountered, strategies to overcome these barriers, and results achieved.	Nurses turnover rates (retention of experienced nurses age above 46), musculoskeletal injuries, costs for patient handling injuries	Both	minimal lift program	Barriers included resistance to change, a lack of ownership of the program, insufficient incentives for using the new equipment, and the continued use of traditional patient-handling methods. The barriers were addressed by branding the program (name, logo, fostering engagement and recognition with incentives and rewards), leadership support (actively encouraged staff participation, incorporated p…	Behavioral/cultural factors | Organizational factors
19	The influence of individual and organisational factors on nurses' behaviour to use lifting devices in healthcare	Koppelaar, E.; Knibbe, J. J.; Miedema, H. S.; Burdorf, A.	2013	Netherlands	English	Applied Ergonomics	Quantitative	Cross-sectional	Nurses	not mentionned	not mentionned	238	Hospitals and chronic care facilities/nursing homes	To evaluate the influence of individual and organisational factors on nurses’ behaviour to use lifting devices in healthcare	use of assistive devices	Both	NA	The use of lifting devices was associated with knowledge of existing workplace guidelines, availability of sufficient lifting devices, as well as the presence of guidance on lifting devices use in a patient’s care protocol. Management support and a supportive management climate were associated with these factors supporting sustained behaviour among nurses.	Workers' factors | Equipment-related factors | Organizational factors
20	Individual and organisational determinants of use of ergonomic devices in healthcare	Koppelaar, E.; Knibbe, J. J.; Miedema, H. S.; Burdorf, A.	2011	Netherlands	English	BMJ Occupational and Environmental Medicine	Quantitative	Cross-sectional	Nurses	not mentionned	not mentionned	247	Hospitals and chronic care facilities/nursing homes	To identify individual and organisational determinants associated with the use of ergonomic devices during patient handling activities.	use of assistive devices	Both	NA	Ergonomic devices were used in nursing homes more than in hospitals. Lifting device use was strongly associated with motivation among nurses to use lifting devices and experienced back complaints in the past 12 months, as well as the availability of patient specific protocols with strict guidelines for ergonomic device use.	Workers' factors | Organizational factors
21	Determinants of implementation of primary preventive interventions on patient handling in healthcare: a systematic review	Koppelaar, E.; Knibbe, J. J.; Miedema, H. S.; Burdorf, A.	2009	Netherlands	English	BMJ Occupational and Environmental Medicine	Review article	Review article	Nurses	NA	NA	NA	Not mentionned	To identify barriers and facilitators during implementation of primary preventive interventions on patient handling in healthcare, and to assess their influence on the effectiveness of these interventions.	Barriers and facilitators for the implementation of patient handling intervention	Both	NA	The most important environmental categories were ‘‘convenience and easy accessibility’’ (time required to transfer patients, staff situation, and availability of lifting devices), ‘‘supportive management climate’’ and ‘‘patient-related factors’’. An important individual category was motivation. Barriers and facilitators were only identified in qualitative terms, usually not included in the design…	Equipment-related factors | Workers' factors | Organziational factors
22	Empowering staff nurses to use research to change practice for safe patient handling	Krill, C.; Staffileno, B. A.; Raven, C.	2012	USA	English	Nursing Outlook	Mixed Methods	Cross-sectional and focus group discussion	Registered nurses and patient care technicians	RN and PCT who provided direct patient care on the Acute Care Services, Orthopedics, Intensive Care, Telemetry, Operating Room, Extended Care Units, or the Emergency Department	RNs providing less than 75% direct patient care were not eligible to participate. RNs and PCTs on the Mother-Baby, Pediatrics, Labor and Delivery, and Special Care Nursery units were excluded because of minimal staff injury from lifting.	210 surveys filled; 5 FGD participants	Hospital	To assess staff perceptions of barriers and attitudes toward safe patient handling, identify staff needs for equipment and education concerning safe patient handling, and involve staff in the equipment selection process	Barriers towards safe patient handling and equipement use	Barriers	NA	Perceived barriers are inadequate follow up training, lack of on-going education, lack of equipement, lack of space (confined space in rooms and bathrooms), lack of "no lift" policy	Organziational factors | Equipment-related factors
23	Factors associated with lift equipment use during patient lifts and transfers by hospital nurses and nursing care assistants: A prospective observational cohort study	Kucera, K. L.; Schoenfisch, A. L.; McIlvaine, J.; Becherer, L.; James, T.; Yeung, Y. L.; Avent, S.; Lipscomb, H. J.	2019	USA	English	International Journal of Nursing Studies	Quantitative	Longitudinal	nurses and nursing assistants	inpatient nurses and nursing care assistants at least 18 years of age with patient handling duties working in critical care, intermediate care or step-down units	Participants from pediatric, labor/delivery, radiology, and emergency departments were not eligible due to the different patient handling demands in these units	77	Hospital	To determine the influence of factors on the use or non-use of lift equipment during patient lifts/transfers.	use of the lift device	Both	NA	The study identified patient, worker, equipement and situational barriers and facilitators. Facilitators are: availability of equipment supplies, staff availability to help with equipment, staff preference to use equipment, equipment required for patient condition, patient inability to help with lift/transfer, equipment located in/by patient room, sling already under patient, and patient size/ we…	Equipment-related factors | Organizational factors | Workers' factors | Patients' factors | Behavioral/cultural factors
24	USE OF RESIDENT HANDLING EQUIPMENT BY NURSING AIDES IN LONG-TERM CARE: ASSOCIATIONS WITH WORK ORGANIZATION AND INDIVIDUAL LEVEL CHARACTERISTICS	Kurowski, Alicia; Gore, Rebecca; Mpolla, Nadine; Punnett, Laura	2021	USA	English	International Journal of Safe Patient Handling & Mobility (SPHM)	Quantitative	Longitudinal	nursing assistants	not mentionned	not mentionned	776, 4 waves	Chronic care facilities/nursing homes	To identify reasons for differences among workers in resident handling equipment use.	frequency of use of the equipement	Both	after implementation of a SPHM program	Facilitators include: higher organizational committement, higher SPHM program expectations, and higher health self-efficacy (those who have a stronger belief in their ability to improve their own health and to overcome barriers). Barriers inlcude: unavailable device when needed and residents dislike (time constraints became a less important barrier to use over time).	Organizational factors | Behavioral/cultural factors | Equipment-related factors | Patient perception
25	The lift team's importance to a successful safe patient handling program	Kutash, M.; Short, M.; Shea, J.; Martinez, M	2009	USA	English	The Journal of Nursing Administration	Brief report	Brief report	nurses	NA	NA	NA	Hospital	To describe the development, implementation, and 6-year outcomes of a lift team that is part of a safe patient handling program.	patient handling injuries, workers compensation costs, lost work days, modified duty days	Facilitators	Lift team	Implementation of a lift team was successful in reducing injury rates, workers compensation costs, lost and modified workdays. But the initial implementation was slow due to the lack of consideration for the culture change required, particularly among experienced nurses who were reluctant to challenge physician requests. Mandatory education and training effectively addressed this issue, leading t…	Behavioral/cultural factors | Organizational factors
26	Musculoskeletal pain among critical-care nurses by availability and use of patient lifting equipment: an analysis of cross-sectional survey data	Lee, S. J.; Faucett, J.; Gillen, M.; Krause, N.	2013	USA	English	International Journal of Nursing Studies	Quantitative	Cross-sectional	critical case nurses	critical care nurses currently employed as staff or charge nurses in hospitals and who performed patient handling tasks	Neonatal ICUs because lifts are not necessary for neonatal patient handling	361	Critical care	To investigate the effect of lifts on musculoskeletal pain by level of lift availability and lift use.	pain in shoulder, back and neck	Both	provision of lifts	The level of lift use was significantly correlated with lift availability, higher job control and safety climate scores.	Equipment-related factors | Behavioral/cultural factors | Organizational factors
27	Safe patient handling legislation and changes in programs, practices, perceptions, and experience of musculoskeletal disorders by hospital characteristics: A repeated cross-sectional survey study	Lee, S. J.; Kang, K. J.; Lee, J. H.	2021	USA	English	International Journal of Nursing Studies	Quantitative	Cross-sectional	nurses	registered nurses, active lisence, residing in California, employed in a hospital for more than 3 months, and had direct patient care or patient handling duties.	not mentionned	254 participants in 2013 and 281 participants in 2016	Hospital	To investigate the changes in safe patient handling programs in hospitals, and nurses’ perceptions, work practices, and musculoskeletal symptoms by hospital characteristics after the passage of California’s safe patient handling legislation	awareness of safe patient handling policies and programs, safe work practices, perceptions about work, and work- related musculoskeletal symptoms and injuries	Both	SPHM legislation	The study identified general improvements in workplace SPHM policies and programs after the passage of the legislation mainly in teaching hospitals. In 2016, nurses working in teaching hospitals were more likely than nurses in non-teaching hospitals to be aware of their hospital’s safe patient handling policy, to have lift teams, to have safe patient handling committees, and to perceive a better …	Organizational factors | Behavioral/cultural factors
28	Safe patient handling behaviors and lift use among hospital nurses: A cross-sectional study	Lee, S. J.; Lee, J. H.	2017	USA	English	International Journal of Nursing Studies	Quantitative	Cross-sectional	nurses	the 2012 California Board of Registered Nursing list of registered nurses with an active license	nurses working in neonatal intensive care units based on the different nature of patient handling	221	Hospital	To examine safe patient handling behaviors and lift use among hospital nurses and identify associated factors.	patient handling behaviors and the use of lifting equipment	Both	NA	The study demonstrated the importance of organizational safety culture and practices. Positive safety climate, people-oriented culture, and ergonomic practices were found to be significant factors for safe patient handling behaviors. Also, high lift availability and positive perceptions about lift use were significant factors for high lift use. So the study supports the significant role of safety…	Behavioral/cultural factors | Equipment-related factors
29	Musculoskeletal Symptoms in Nurses in the Early Implementation Phase of California's Safe Patient Handling Legislation	Lee, S. J.; Lee, J. H.; Gershon, R. R.	2015	USA	English	Research in Nursing Health	Quantitative	Cross-sectional	nurses	actively licensed RNs with California addresses was randomly selected from the 2012 California BRN list	not mentionned	220	Hospitals, outpatient clinics, home care/hospice, rehab clinics	To assess the imapct of the new SPH legislation by an assessment of organizational SPH practices, musculoskeletal symptoms, and perceptions	Patient handing policies and programs, patient handling tasks and use of lift equipment, musculoskeletal symptoms and impact, perceptions of the SPH law	Both	SPHM legislation	The study identified initial benefits from SPH legislation but also revealed deficiencies in hospital policies and programs related to nurse safety. There is a need for enhanced safety training, better access to lift teams and equipment, and greater awareness of the SPH law to ensure safer working conditions for nurses. The low expectations about the law’s effectiveness underscore the importance …	Organizational factors | Equipment-related factors | Workers' factors
30	Impact of California's safe patient handling legislation on musculoskeletal injury prevention among nurses	Lee, S. J.; Lee, J. H.; Harrison, R.	2019	USA	English	American Journal of Industrial Medicine	Quantitative	Cross-sectional	nurses	Nurses employed in hospitals for at least 3 months and performed direct patient care and/or patient handling	respondents with incomplete answers for the main study variables	254 participants in 2013, 281 participants in 2016	Hospital	To evaluate the impact of the California SPH legislation	Job and workplace characteristics, SPH programs and practices, perceptions about the SPH law and programs, physical and psychosocial work factors, risk perception, and work-related musculoskeletal symptoms and injury	Both	SPHM legislation	There was positive changes in policies and programs aimed at ensuring hospital nurse safety, along with improved perceptions of the SPH law and hospital SPH programs over the past three years. These policy changes also led to a significant decrease in self-reported work-related musculoskeletal symptoms among nurses. But nurses’ safe patient handling practices of lift use showed a minimal change a…	Workers' factors | Behavioral/cultural factors
31	Comparison of lift use, perceptions, and musculoskeletal symptoms between ceiling lifts and floor-based lifts in patient handling	Lee, S. J.; Rempel, D.	2020	USA	English	Applied Ergonomics	Quantitative	Cross-sectional	nurses	being currently employed in healthcare settings for at least 3 months and performing patient handling duties	nurses who did not have lifting equipment; did not provide information on lift type; or worked in neonatal units in which lift use is not applicable	389	Hospital	To compare frequency of lift use, perceptions about lifts and injury risk, and work-related musculoskeletal symptoms by type of available lift (ceiling lifts vs. floor lifts only)	Psychosocial work factors, Lift Equipment Use, Perceptions about Lifts and Injury Risk, work-related musculoskeletal symptoms	Both	Type of lift	There were no differences in use and perceptions of lifts in general over 3 years. But ceiling lifts were more frequently used, better perceived (higher for ease of use, access, storing, patient safety and comfort, and worker safety), and associated with less risk of musculoskeletal injuries than floor lifts.	Equipment-related factors | Behavioral/cultural factors
32	Impact of California Safe Patient Handling Legislation: Health Care Workers' Perspectives	Lee, S. J.; Stock, L.; Michalchuk, V.; Adesoye, K.; Mullen, K.	2020	USA	English	Workplace Health and Safety	Qualitative	focus group discussion	nurses and patient handling specialists	staff nurses or other hospital workers who frequently performed patient handling duties and were employed for at least 5 years in an acute care hospital.	not mentionned	21	Hospital	To explore nurses’ and patient handling staff’s experiences and perceptions about the SPH law, changes in their hospital’s policies and programs, patient handling practices and work environment, since the passage of California’s SPH law.	knowledge and impact of the SPH law; hospital policies, procedures, and employee involvement; training; patient handling equipment; lift team; staffing; organizational climate and safety culture; workload; and injury concerns	Both	NA	Most participants were aware of the SPH law. Benefits are: increased availability and use of lift equipment, enhanced training, improved safety culture, and a greater sense of empowerment to advocate for changes. Barriers are: inadequate staffing, limited lift teams availability, insufficient input from nursing staff in safety committees, increased workloads, ongoing concerns about injury risk, a…	Oranizational factors | Equipment-related factors | Behavioral/cultural factors
33	Occupational injuries and patient lift usage among physical rehabilitation therapists	McCrory, B.; Ma, J.; Irons, S. L.; Burnfield, J. M.	2022	USA	English	Journal of Back and Musculoskeletal Rehabilitation	Quantitative	Cross-sectional	Physical therapists	age 19 years and older; working from 2013 to 2014 at rehabilitation facilities in Iowa, Kansas, Missouri and Nebraska	not mentionned	237	Rehabilitation facilities	To evaluate the prevalence of work-related injuries in PTs and PTAs in the physical rehabilitation environment; and to identify perceived causes of work-related pain and injuries among PTs and PTAs.	prevalence of work-related injuries, perceived causes of work-related pain and injuries	Barriers	NA	Physical therapists identified availability of equipment (storage/location), therapeutic value for patients, device size/maneuverability, ability to assess patients' independence, patient comfort as barriers for use.	Equipment-related factors | Workers' factors
34	Towards rehabilitative handling in caring for patients following stroke: a participatory action research project	Mitchell, E. A.; Conlon, A.; Armstrong, M.; Ryan, A. A.	2005	UK	English	Journal of Clinical Nursing	Qualitative	focus group discussion	nurses and nursing assistants	nurses working on the stroke unit	not mentionned	12	Stroke unit	to facilitate nurses in sharing their insights into moving and handling patients following stroke; to enable nurses to identify facilitators of safer moving and handling practice; to empower nurses in collaboration with physiotherapists to direct changes in practice.	insights on patient handling, facilitators, and multidisciplinary team-work collaboration	Both	participatory action approach (staff empowerement)	Literature review revealed the role of normative social influences of conformity on SPH: nurses tend to conform to unsafe lifting practices to avoid negative reactions from other nurses (pressure to conform to existing practices). Time, insufficient space, and inaccessible equipment are barriers. Team working and greater collaboration between nurses and physiotherapists positively influnces SPH. …	Behavioral/cultural factors | Equipment-related factors | Organizational factors
35	Cultural influences on workplace safety: An example of hospital workers' adoption of patient lifting devices	Myers, D. J.; Schoenfisch, A. L.; Lipscomb, H. J.	2012	USA	English	Safety Science	Qualitative	focus group discussion	nurses and physical/occupational therapists	nursing and PT/OT staff from both hospitals on units where the institution had provided mechanical patient lifting devices as part of the MMLE policy	not mentionned	39 nurses and 17 physical/occupational therapists	Hospital	To explore the possible role played by the culture in the limited adoption of the patient lift equipment	the role of culture in patient lift use	Both	NA	According to both nurses and physiotherapists, culture is a barrier to change affecting the use of the lift. Culture means for them ‘‘the way things are done around here.’’ They think that culture varies by occupation and hospital unit. They believe that culture as ther conceive it as a factor reated to the lift use. The dominat cultural theme among nurses is compassion, and among physiotherapist…	Behavioral/cultural factors
36	Participatory Organizational Intervention for Improved Use of Assistive Devices in Patient Transfer	Markus D Jakobsen, Birgit Aust, Pete Kines, Pascal Madeleine and Lars L Andersen	2019	Denmark	English	Scandinavian Journal of Work, Environment & Health	Quantitative	RCT	healthcare workers	performed patient transfers daily using assistive devices	not mentionned	625	Hospital	To evaluate the effect of a participatory organizational intervention for improved use of assistive devices in patient transfer	the use of necessary assistive devices and the general use of assistive devices, musculoskeletal pains, guidance and communication regarding the use of assistive devices, perceived changes in the use of assistive devices and work environment	Both	participatory ergonomics	This participatory intervention aimed at improving the use of assistive devices through proper implementation of developed solutions that targeted the departments’ specific barriers. Participants of the participatory ergonomics groups showed an improvement in the general use, in the communication and guidance in the use of assistive devices.	Organizational factors
37	Evidence-based practices for safe patient handling and movement	Nelson, A.; Baptiste, A. S.	2004	USA	English	Online Journal of Issues in Nursing	Review article	Review article	nurses	NA	NA	NA	Hospital	To summarize current evidence for interventions designed to reduce caregiver injuries	evidence on types of controls	Both	NA	From the literature, the identified barriers to the use of lifting equipment are: Patient aversion of the equipment - Unstable equipment or operationally difficult to use - Storage issues/equipment is located in an inconvenient place - Poor maintenance and cleaning of equipment - Time constraints - Inadequate number of available lifts - No training on device on floors with high turnover levels - …	Patient perception | Equipment-related factors | Organizational factors
38	Development and evaluation of a multifaceted ergonomics program to prevent injuries associated with patient handling tasks	Nelson, A.; Matz, M.; Chen, F. F.; Siddharthan, K.; Lloyd, J.; Fragala, G.	2006	USA	English	International Journal of Nursing Studies	Quantitative	Quasi experimental pre post intervention design	registered nurses, licensed practical nurses, nursing aides, student nurses, health care technicians assigned to perform patient care (GU tech, patient transport tech, shower team members), and nurse managers who performed direct patient care	assigned to perform patient care	not mentionned	825	Nursing homes and spinal cord injury units	To evaluate the impact of the program on injury rate, lost and modified work days, job satisfaction, self-reported unsafe patient handling acts, level of support for program, staff and patient acceptance, program effectiveness, costs, and return on investment	Injury rates, lost and modified work days, job satisfaction, self-reported unsafe patient handling acts, level of support for program, staff and patient acceptance, program effectiveness, and costs	Both	Comprehensive ergonomic program	Nurses ranked program elements in order of their perceived impact: equipment, no lift policy, peer leader education program, ergonomic assessment protocol, patient handling assessment criteria and decision algorithms, and lastly after action reviews.	Organizational factors
39	Barriers to the Use of Assistive Devices in Patient Handling	Noble, N. L.; Sweeney, N. L.	2018	USA	English	Workplace Health and Safety	Quantitative	Cross-sectional	nurses	nursing staff assigned to inpatient units and directly involved with patient handling and mobility	not mentionned	107	Hospital	To assess barriers to the use of assistive devices in SPHM that contribute to WMSD in health care workers	perceived barriers and frequency of assistive device use	Barriers	NA	The most frequently reported barriers to using assistive devices included staffing levels, workload, availability of mechanical lift equipment, and urgent patient needs. The availability of mechanical equipment was often cited as a barrier because it was stored too far from the unit, making it difficult to access and retrieve quickly. A lack of time seemed to be the common theme underlying these …	Organizational factors | Equipment-related factors | Patients' factors
40	The evaluation of mechanical devices for lateral transfers on perceived exertion and patient comfort	Pellino, T. A.; Owen, B.; Knapp, L.; Noack, J.	2006	USA	English	Orthopaedic Nursing	Quantitative	Observational time motion study	nurses and nursing assistants	age 18 years or older, an employee of the hospital, able to understand and speak English, and routinely involved in patient transfer activities	not mentionned	60	Hospital	To compare the perceived physical stress felt by subjects, time spent, number of personnel required, and patient comfort using various methods to transfer patients laterally in the supine position	perceived exertion and number of personnel, timing, patient comfort and security	Both	manual vs automated lift	nursing staff using assistive devices reported less perceived exertion compared to those using manual lift, less time to complete the task (10 vs 15 minutes) and greater patients perceived comfort and security. But despite the positive finding, some staff reported difficulty incorporating devices into routine use on the units, and change in practice is needed.	Equipment-related factors | Behavioral/cultural factors
41	Effects of a national safe patient handling program on nursing injury incidence rates	Powell-Cope, G.; Toyinbo, P.; Patel, N.; Rugs, D.; Elnitsky, C.; Hahm, B.; Sutton, B.; Campbell, R.; Besterman-Dahan, K.; Matz, M.; Hodgson, M.	2014	USA	English	Journal of Nursing Administration	Quantitative	longitudinal secondary data	nurses	NA	NA	141 facilities	Hospital	To identify which components of a system-wide SPH program reduced musculoskeletal injury due to patient handling among nurses.	effects of organizational factors and SPH program	Both	NA	SPH components (deployment of ceiling lifts and other new technologies, peer leader effectiveness, competency in SPH equipment use, facility coordinator link with safety committee, and peer leader training) had a major contribution in injury reduction	Behavioral/cultural factors | Workers' factors | Organizational factors
42	A multi-component patient-handling intervention improves attitudes and behaviors for safe patient handling and reduces aggression experienced by nursing staff: A controlled before-after study	Risor, B. W.; Casper, S. D.; Andersen, L. L.; Sorensen, J.	2017	Denmark	English	Applied Ergonomics	Quantitative	Quasi experimental pre post intervention design	nurses, nursing assistants and therapists	All nursing staff, service assistants and therapists in permanent or temporary positions at each of the participating wards	not mentionned	937	Hospital	To evaluation to what extend the SPH program improved the use of patient handling equipment and improve their general health, reduce musculoskeletal problems, aggressive episodes, days of absence and work-related accidents	attitudes towards patient handling equipment, use, prevalence of musculoskeletal disorders, self-reported general health, physically and mentally aggressive episodes experienced by nursing staff, work-related accidents	Facilitators	Comprehensive SPH program	After 1 year, the intervention group had more positive attitudes towards patient-handling equipment and increased use of specific patient-handling equipment and a lower proportion of experienced physically aggressive episodes.	Workers' factors
43	Paradoxical Impact of a Patient-Handling Intervention on Injury Rate Disparity Among Hospital Workers	Sabbath, E. L.; Yang, J.; Dennerlein, J. T.; Boden, L. I.; Hashimoto, D.; Sorensen, G.	2019	USA	English	American Journal of Public Health	Quantitative	Quasi experimental pre post intervention design	nurses and nursing assistants	not mentionned	not mentionned	578 participants in intervention hospital, 1009 in comparison hospital	Hospital	To test whether a comprehensive safe patient-handling intervention, which successfully reduced overall injury rates among hospital workers in a prior study, was differentially effective for higher-wage workers (nurses) versus low-wage workers (patient care associates)	workers’ perceptions of safety practices, ergonomic practices, safe patient handling norms, safe and unsafe behaviors, number of lifts performed per shift, and self efficacy to use safe patient-handling devices	Facilitators	Comprehensive SPH program	Although the intervention improved self reported perceptions of safe patient handling in both nurses and PCAs, it produced concomitant reductions in injuries only in nurses (potentially widening health inequities).	Workers' factors
44	INCREASING THE USE OF PATIENT LIFTING DEVICES IN NURSING HOMES: IDENTIFYING THE BARRIERS AND FACILITATORS AFFECTING THE DIFFERENT ADOPTION STAGES FOR AN ERGONOMICS INTERVENTION	Sanghyun, Park; Lavender, Steven A.; Sommerich, Carolyn M.; Patterson, Emily S.	2018	USA	English	International Journal of Safe Patient Handling & Mobility (SPHM)	Quantitative	Cross-sectional	nurses	nurses working in nursing homes	participants with incomplete responses, insufficient work experience less than 1 month, difficulty understanding english, contradictions between responses	293	Chronic care facilities/nursing homes	To identify barriers and facilitators differentiating the stages of adoption of patient lift devices.	participants' usage behavior and attitude towards the equipment, perceived barriers and facilitators	Both	NA	Facilitators include: co-worker is using the equipment, perception that lifts are safe for patients, there is an established protocol, the transfers are smooth for the patient, and the transfer is easier on their shoulders. Barriers include: perceived physical capability for manual transfer with co-worker, the availability of other preferred transfering method.	Behavioral/cultural factors | Organizational factors
45	Use of Assistive Devices to Lift, Transfer, and Reposition Hospital Patients	Schoenfisch, A. L.; Kucera, K. L.; Lipscomb, H. J.; McIlvaine, J.; Becherer, L.; James, T.; Avent, S.	2019	USA	English	Nursing Research	Quantitative	Cross-sectional	nurses and nursing assistants	job title of nurse or NCA; working in one of the three study hospitals; and working on a critical care, intermediate, or step-down unit.	working on a pediatric, labor/delivery, radiology or emergency departments	108	Hospital	To describe hospital nursing staff use of patient lift/transfer devices and the presence of factors or situations at the time of lifts/transfers that have the potential to influence whether lift/transfer equipment is used	frequency of lift use, factors influencing use	Both	NA	Lift use did not differ by demographics or occupation, but among frequent users, the use increased with years of experience. Floor lifts were more used than ceiling lifts. Patient related factors: perceptions about the patient's ability to assist with the lift/transfer, the patient's physical mass, and whether the lift was deemed required in a patient's care. Worker related factors: staff availab…	Workers' factors | Patients' factors | Equipment-related factors
46	Musculoskeletal injuries among hospital patient care staff before and after implementation of patient lift and transfer equipment	Schoenfisch, A. L.; Lipscomb, H. J.; Pompeii, L. A.; Myers, D. J.; Dement, J. M.	2013	USA	English	Scandinavian Journal of Work, Environment & Health	Quantitative	longitudinal secondary data	healthcare workers	not mentionned	not mentionned	11545	Hospital	To evaluate effectiveness and understand adoption of lift equipment in the acute care hospital setting	musculoskeletal injuries, number of day away and restricted work days related to musculoskeletal injuries	Facilitators	lift equipment and minimal lift policy	After the introduction of the policy and implementation of patient lift, there were reductions in patient-handling injuries and in days away from work due to these injuries. But the authors believe that these declines are not solely due to the policy or equipment, but also influenced by institutional changes, such as shifting the responsibility for lost workday costs to nursing unit managers and …	Organizational factors
47	Implementation and Adoption of Mechanical Patient Lift Equipment in the Hospital Setting: The Importance of Organizational and Cultural Factors	Schoenfisch, A. L.; Myers, D. J.; Pompeii, L. A.; Lipscomb, H. J.	2011	USA	English	American Journal of Industrial Medicine	Qualitative	focus group discussion	healthcare workers	willing to talk about their experiences and their perceptions of the experience of co-workers	not mentionned	80	Hospital	To describe barriers and promoters influencing implementation and adoption of the lift equipment and MMLE policy at these two hospitals	experiences with the lift equipment, feelings about the policy shift, barriers to implementation, adequacy of training and ongoing support	Both	lift equipment and minimal lift policy	Factors include: Time (time in general, time related to training staff, self efficiency with repeated use, social pressure to complete tasks immediately, the time of alternate methods/manual lift, task completion in a fast-paced environment, unit-level goals), lack of equipment availability and accessibility, knowledge and ability (knowledge in the policy and the training to use the lift were not…	Equipment-related factors | Workers' factors | Organziational factors | Patients' factors | Behavioral/cultural factors
48	Objective measures of adoption of patient lift and transfer devices to reduce nursing staff injuries in the hospital setting	Schoenfisch, A. L.; Pompeii, L. A.; Myers, D. J.; James, T.; Yeung, Y. L.; Fricklas, E.; Pentico, M.; Lipscomb, H. J.	2011	USA	English	American Journal of Industrial Medicine	Quantitative	longitudinal study	healthcare workers	not mentionned	not mentionned	not mentionned	Hospital	To describe measures of several aspects of the implementation and adoption of patient lift over a 5-year period following the introduction of a policy calling for a ‘‘minimal-manual lift environment’’	lift equipment use	Both	lift equipment and minimal lift policy	Measuring adoption rates after implementation of patients lift is important in evaluating the effectiveness of the intervention. Without understanding the adoption rates, it would be inappropriate to attribute changes in injury rates solely to the intervention. The researchers utilized a combination of objective measures to assess adoption, including equipment usage data, purchasing data, and ins…	Equipment-related factors | Organizational factors
49	THE NEED FOR SAFE RESIDENT HANDLING & MOBILITY (SRHM) IN AN ASSISTED LIVING SETTING. WHERE ARE WE NOW?	Severson, Lori; Monaghan, Heather	2022	USA	English	International Journal of Safe Patient Handling & Mobility (SPHM)	Review article	Review article	healthcare workers	NA	NA	NA	Chronic care facilities/nursing homes	To examine the need for a culture of safe resident handling and mobility (SRHM) in assisted living environments, focusing on the injury risks to caregivers and the legislative and regulatory factors affecting the use of assistive devices	Barriers for safe handling and mobility practices in assisted living facilities	Barriers	NA	There is a significant lack of consistency among states regarding the regulations for the use of assistive devices in assisted living facilities, which can hinder safe resident handling and mobility practices. There is a high risk of musculoskeletal injuries among caregivers due to inadequate support and training in safe handling techniques, exacerbated by the increasing dependency of residents. …	Organizational factors
50	Patient handling: student nurses' views	Smallwood, J. A.	2006	UK	English	Learning in Health & Social Care	Mixed Methods	Cross-sectional and semi-structured interview	nursing students	Final year, adult branch students were selected whose clinical placements had been primarily based in one NHS hospitals trust	not mentionned	51	Classroom	To understand barriers to safe patient handling in order to prompt review and development of this aspect of teaching in the study locality	barriers to safe patient handling	Barriers	NA	Barriers are related to beliefs and values, clinical culture, conflict between personal and patient wellbeing, and transfer of skills (applying knwoledge into practice). There is poor compliance with SPH behaviors despite knowledge. This is due to the effects of peer pressure and socialization to conform to hazardous practices. Also, the study reinforces the potential for altruism in nursing to i…	Behavioral/cultural factors
51	Definition of design criteria of mechanical transfer: an interaction between engineering and health areas	Soares, Marcelo M.; Jacobs, Karen; Luz, Taciana Ramos; de Oliveira Echternacht, Eliza Helena	2012	Brazil	English	Work	Qualitative	Field observation	caregivers and patients	patients with limited mobility, necessitating the use of a wheelchair. Caregivers invloved in transportation of dependent patients, help in the feeding of bedridden patients, swap of diapers and bathing.	not mentionned	5	Chronic care facilities/nursing homes	To analyze the reasons for low use, by caregivers, of the mechanical transfer to aid in transferring in a long-term institution, to generate design criteria discussed among researchers in health and engineering that address the specific situations of use of this equipment.	Barriers to the use of the lifts from an engineering perspective	Barriers	NA	From an engineering perspective, the reasons behind the low equipment use are: time constraints, lack of head restraint and seatbelt, unsuitability of the wheels on unever surfaces anc curves, need for constant positioning of the patient during transport.	Equipment-related factors
52	Do they practise what we teach? A survey of manual handling practice amongst student nurses	Swain, J.; Pufahl, E.; Williamson, G. R.	2003	UK	English	Journal of Clinical Nursing	Quantitative	Cross-sectional	nursing students	first, second and third year, adult branch students, whose practice had been in a variety of community and district general hospitals.	not mentionned	139	Not mentionned	To answer three questions: do students know what they should be doing, do they do what they should be doing, and if not, why not	knowledge, practices, and barriers	Barriers	NA	Nursing students have good knowledge of SPH. But the majority reported not doing what they believe it is recommended in SPH (theory-practice gap). Main reasons for not using the recommended techniques are: influence and practice of other staff / conformity (top 1 barrier), lack of time, lack of equipment, and under staffing.	Behavioral/cultural factors | Equipment-related factors | Organizational factors
53	Multifactorial Strategies for Sustaining Safe Patient Handling and Mobility	Totzkay, D. L.	2018	USA	English	Critical Care Nursing Quarterly	Review article	Review article	nurses	NA	NA	NA	Not mentionned	To identify the needed elements to sustain a successful SPH program	elements to sustain a successful SPH program	Facilitators	NA	A culture of safety incliudes committement to prevention of risk factors by implementing systems that address human factors and enable staff to learn from mistakes and prevent reoccurences. A safety culture should also encourage employee empowerment. To successfully sustain an SPHM program, 3 key elements must be included: a culture of safety including administrative controls, engineering control…	Behavioral/cultural factors
54	Occupational Safety and Health Interventions to Reduce Musculoskeletal Symptoms in the Health Care Sector	Tullar, J. M.; Brewer, S.; Amick, B. C.; Irvin, E.; Mahood, Q.; Pompeii, L. A.; Wang, A. N.; Van Eerd, D.; Gimeno, D.; Evanoff, B.	2010	USA	English	Journal of Occupational Rehabilitation	Review article	Systematic review	healthcare workers	NA	NA	16	NA	To study the effect of occupational safety and health intervention in healthcare setting on musculoskeletal health status	SPH intervention, healthcare setting, musculoskeletal health outcomes	Facilitators	NA	There is moderate level of evidence for a positive intervention effect on improving MSK outcomes for multi-component handling interventions (policy defining organizational commitment to reduce injuries, lift purshase, and broad-based ergonomic training program), and physical exercise interventions. A moderate level of evidence was found that neither patient handling training nor cognitive behavio…	Organizational factors
55	Reduction of injuries associated with patient handling	Wardell, H.	2007	USA	English	Workplace health and Safety Journal	Quantitative	Quasi experimental pre post intervention design	healthcare workers	not mentionned	not mentionned	21 pre-implementation, 38 post-implementation	Hospital	To compare patient-handling techniques and perceptions about barriers to using patient-handling equipment prior to and subsequent to the implementation of a comprehensive patient-handling program.	Barriers to the use of the lifts	Both	policy, purshase of lifts, patient assessment algorithm	After implementation, use of the lift increased. RN used it more than PN during both pre and post implementation. The reasons behind the increase in use is the post implementation is the perception that the lift are now more availbale, more accessible, more easy to use, and due to the increase in training and knowledge.	Equipment-related factors | Organizational factors
56	A comparative analysis between skilled nursing facilities experiencing high versus low resident transfer injury rates	Weitz, David Joseph	2010	USA	English	University of Tennessee at Chattanooga	Mixed Methods	semi-structured interviews + secondary data	healthcare workers	not mentionned	not mentionned	61 facilities, 1709 surveys	Chronic care facilities/nursing homes	To investigate whether variables such as mechanical transfer devices, transfer training, dignity concerns, morale, age, and caregiver mix (RN-LPN-nurses’ aids), turnover, census, TIPS safety score, individual efficacy, or other variables might be significantly related with the number of MSD injuries experienced in facilities.	transfer injury rate	Both	NA	lift availability is not the only factor that can reduce injuries. Transfer training, the facility morale, turnover, and safety awareness are associated with lower injury rate. Half of healthcare workers express patient dignity concerns with the use of the lifts, this can explain the hesitancy in using the equipment.	Behavioral/cultural factors | Patients' factors
57	Effects of a multifaceted minimal-lift environment for nursing staff: pilot results	Zadvinskis, I. M.; Salsbury, S. L.	2010	USA	English	Western Journal of Nursing Research	Quantitative	Quasi experimental pre post intervention design	healthcare workers	employed on medical-surgical units, who provided direct patient care at least 50% of the time at work, and were above the age of 18.	individuals with recent musculoskeletal injuries unrelated to work and with musculoskeletal discomfort	75	Hospital	To examine the effectiveness of a multifaceted minimal-lift environment on reported equipment use, musculoskeletal injury rates, and workers’ compensation costs for patient-handling injuries.	lift equipment use, injury rates, compensation costs	Facilitators	policy, lift, peer coaching	use of the lift increased with the multifaceted minimal lift environment that consists of engineering (lifts), administrative (policy) and behavioral (peer coaches) controls. There was also less injuries and less compensation costs.	Behavioral/cultural factors | Organizational factors

## Sheet: Codes
Themes	Codes
Equipment-related factors	Time, availability and sufficient number of devices, accessibility, access/storage and location of device, convenience and physical constraints, physical demands, maintenance and charging, task incompatibility, device size and maneuverability, space constraints, availability of equipment supplies, cleaning and disinfection
Patients’ factors	Size and shape of patients, level of activity and motility (need for assistance), level of cognition, lines and tubes, fearful and anxious patients, age, urgent patients’ needs, dignity concerns, safety and security concerns reported by patients, comfort, patients disliking the equipment, patients liking the equipment
Workers’ factors	Knowledge and awareness of legislation, skills and competency, motivation, previous MSK injuries, staff preference, years of experience, negative perception (low expectation) towards equipment/program/legislation, positive perception (attitude) towards equipment/program/legislation
Organizational factors	Training and education, lift team, presence of standardized risk assessments protocols, management/leadership support and collaboration, involvement in decision-making (participatory approach), input from nursing staff in safety committees, presence of no or minimal lift policy, understaffing, high workload, team work, job control, incentives
Behavioral/cultural factors	Occupational socialization and transfer of skills, peer pressure and pressure to conform to existing practices, safety climate and workers’ safety awareness (perceived injury risk to self), resistance to change, clash with altruism and compassion principles (“patient first” culture), cultural norms, communication and social marketing, reluctant to challenge physicians’ requests, worker empowermen…
