# Supplementary material for: Barriers and Facilitators for the Use of Patient Lifts by Healthcare Workers: A Scoping Review
Source: Int J Environ Res Public Health. 2024 Dec 12;21(12):1659. doi: 10.3390/ijerph21121659 (PMC11675142; doi:10.3390/ijerph21121659)
Supplement: Supplementary file 1 [file ijerph-21-01659-s001.zip › File S3.xlsx]

## Sheet: Quality check
JBI items QUALITATIVE	Is there congruity between the stated philosophical perspective and the research methodology?			Is there congruity between the research methodology and the research question or objectives?			Is there congruity between the research methodology and the methods used to collect data?			Is there congruity between the research methodology and the representation and analysis of data?			Is there congruity between the research methodology and the interpretation of results?			Is there a statement locating the researcher culturally or theoretically?			Is the influence of the researcher on the research, and vice- versa, addressed?			Are participants, and their voices, adequately represented?			Is the research ethical according to current criteria or, for recent studies, and is there evidence of ethical approval by an appropriate body?			Do the conclusions drawn in the research report flow from the analysis, or interpretation, of the data?			Overall Appraisal
	Yes	No	NA	Yes	No	NA	Yes	No	NA	Yes	No	NA	Yes	No	NA	Yes	No	NA	Yes	No	NA	Yes	No	NA	Yes	No	NA	Yes	No	NA	Include	Exclude	Seek further info
Factors affecting compliance with moving and handling policy: Student nurses' views and experiences	X			X			X			X			X				X			X		X			X			X			X
A QUALITATIVE EXPLORATION OF THE LIFT EQUIPMENT USES AND NEEDS OF PHYSICAL AND OCCUPATIONAL THERAPISTS AND ASSISTANTS PARTICIPATING IN SAFE PATIENT HANDLING AND MOBILITY PROGRAMS	X			X			X			X			X			X			X			X			X			X			X
Nurses and nursing assistants decision-making regarding use of safe patient handling and mobility technology: A qualitative study	X			X			X			X			X			X			X			X			X			X			X
Impact of California Safe Patient Handling Legislation: Health Care Workers' Perspectives	X			X			X			X			X				X			X		X			X			X			X
Towards rehabilitative handling in caring for patients following stroke: a participatory action research project	X			X			X			X			X				X			X		X			X			X			X
Cultural influences on workplace safety: An example of hospital workers' adoption of patient lifting devices	X			X			X			X			X			X			X			X			X			X			X
Implementation and Adoption of Mechanical Patient Lift Equipment in the Hospital Setting: The Importance of Organizational and Cultural Factors	X			X			X			X			X			X				X		X			X			X			X
Definition of design criteria of mechanical transfer: an interaction between engineering and health areas		X		X			X			X			X				X			X			X		X			X			X
JBI items CROSS-SECTIONAL & LONGITUDINAL	Were the criteria for inclusion in the sample clearly defined?			Were the study subjects and the setting described in detail?			Was the exposure measured in a valid and reliable way?			Were objective, standard criteria used for measurement of the condition?			Were confounding factors identified?			Were strategies to deal with confounding factors stated?			Were the outcomes measured in a valid and reliable way?			Was appropriate statistical analysis used?			Overall Appraisal
	Yes	No	NA	Yes	No	NA	Yes	No	NA	Yes	No	NA	Yes	No	NA	Yes	No	NA	Yes	No	NA	Yes	No	NA	Include	Exclude	See further info
Evaluation of ceiling lifts: Transfer time, patient comfort and staff perceptions	X				X		X			X			X			X			X			X			X
AN ERGONOMIC EVALUATION OF NURSING ASSISTANTS JOB IN A NURSING-HOME	X				X		X			X				X			X		X			X			X
Nurses' perceptions of how job environment and culture influence patient handling...part two of a two-part series	X				X		X			X				X			X		X			X			X
Social Network Analysis of peer-specific safety support and ergonomic behaviors: An application to safe patient handling	X			X			X			X			X			X			X			X			X
Reports From RNs on Safe Patient Handling and Mobility Programs in Acute Care Hospital Units	X			X			X			X				X			X		X			X			X
The influence of organizational factors, eldercare worker characteristics and care situation on the use of assistive devices during resident handling in eldercare work	X			X			X			X			X			X			X			X			X
Moving and handling rehabilitation patients: a survey of nurses' views	X			X			X			X				X			X		X			X			X
The influence of individual and organisational factors on nurses' behaviour to use lifting devices in healthcare	X			X			X			X			X			X			X			X			X
Individual and organisational determinants of use of ergonomic devices in healthcare	X			X			X			X			X			X			X			X			X
Musculoskeletal pain among critical-care nurses by availability and use of patient lifting equipment: an analysis of cross-sectional survey data	X			X			X			X			X			X			X			X			X
Safe patient handling legislation and changes in programs, practices, perceptions, and experience of musculoskeletal disorders by hospital characteristics: A repeated cross-sectional survey study	X			X			X			X			X			X			X			X			X
Safe patient handling behaviors and lift use among hospital nurses: A cross-sectional study	X			X			X			X			X			X			X			X			X
Musculoskeletal Symptoms in Nurses in the Early Implementation Phase of California's Safe Patient Handling Legislation	X				X		X			X			X			X			X			X			X
Impact of California's safe patient handling legislation on musculoskeletal injury prevention among nurses	X			X			X			X			X			X			X			X			X
Comparison of lift use, perceptions, and musculoskeletal symptoms between ceiling lifts and floor-based lifts in patient handling	X			X			X			X			X			X			X			X			X
Occupational injuries and patient lift usage among physical rehabilitation therapists	X				X		X			X			X			X			X			X			X
Barriers to the Use of Assistive Devices in Patient Handling	X			X			X			X				X			X		X			X			X
The evaluation of mechanical devices for lateral transfers on perceived exertion and patient comfort	X			X			X			X			X				X		X			X			X
INCREASING THE USE OF PATIENT LIFTING DEVICES IN NURSING HOMES: IDENTIFYING THE BARRIERS AND FACILITATORS AFFECTING THE DIFFERENT ADOPTION STAGES FOR AN ERGONOMICS INTERVENTION	X			X			X			X			X				X		X			X			X
Use of Assistive Devices to Lift, Transfer, and Reposition Hospital Patients	X			X			X			X				X			X		X			X			X
Do they practise what we teach? A survey of manual handling practice amongst student nurses	X				X		X			X				X			X		X			X			X
Factors associated with lift equipment use during patient lifts and transfers by hospital nurses and nursing care assistants: A prospective observational cohort study	X				X		X			X			X			X			X			X			X
USE OF RESIDENT HANDLING EQUIPMENT BY NURSING AIDES IN LONG-TERM CARE: ASSOCIATIONS WITH WORK ORGANIZATION AND INDIVIDUAL LEVEL CHARACTERISTICS	X				X		X			X			X				X		X			X			X
Objective measures of adoption of patient lift and transfer devices to reduce nursing staff injuries in the hospital setting	X			X			X			X			X				X		X			X			X
Musculoskeletal injuries among hospital patient care staff before and after implementation of patient lift and transfer equipment	X			X			X			X			X			X			X			X			X
Effects of a national safe patient handling program on nursing injury incidence rates	X				X		X			X			X			X			X			X			X
JBI items RCT	Was true randomization used for assignment of participants to treatment groups?			Was allocation to treatment groups concealed?			Were treatment groups similar at the baseline?			Were participants blind to treatment assignment?			Were those delivering the treatment blind to treatment assignment?			Were treatment groups treated identically other than the intervention of interest?			Were outcome assessors blind to treatment assignment?			Were outcomes measured in the same way for treatment groups?			Were outcomes measured in a reliable way			Was follow up complete and if not, were differences between groups in terms of their follow up adequately described and analysed?			Were participants analysed in the groups to which they were randomized?			Was appropriate statistical analysis used?			Was the trial design appropriate and any deviations from the standard RCT design (individual randomization, parallel groups) accounted for in the conduct and analysis of the trial?			Overall Appraisal
	Yes	No	NA	Yes	No	NA	Yes	No	NA	Yes	No	NA	Yes	No	NA	Yes	No	NA	Yes	No	NA	Yes	No	NA	Yes	No	NA	Yes	No	NA	Yes	No	NA	Yes	No	NA	Yes	No	NA	Include	Exclude	See further info
Participatory Organizational Intervention for Improved Use of Assistive Devices in Patient Transfer	X			X			X			X				X		X					X	X			X			X			X			X			X			X
JBI items QUASI-EXPERIMENTAL	Is it clear in the study what is the “cause” and what is the “effect” (i.e. there is no confusion about which variable comes first)?			Was there a control group?			Were participants included in any comparisons similar?			Were the participants included in any comparisons receiving similar treatment/care, other than the exposure or intervention of interest?			Were there multiple measurements of the outcome, both pre and post the intervention/exposure?			Were the outcomes of participants included in any comparisons measured in the same way?			Were outcomes measured in a reliable way?			Was follow-up complete and if not, were differences between groups in terms of their follow-up adequately described and analyzed?			Was appropriate statistical analysis used?			Overall Appraisal
	Yes	No	NA	Yes	No	NA	Yes	No	NA	Yes	No	NA	Yes	No	NA	Yes	No	NA	Yes	No	NA	Yes	No	NA	Yes	No	NA	Include	Exclude	See further info
Pre and post evaluation of a participatory ergonomics approach to promote usage of patient lifting equipment	X				X		X			X			X			X			X			X			X			X
Long-Term Efficacy of an Ergonomics Program That Includes Patient-Handling Devices on Reducing Musculoskeletal Injuries to Nursing Personnel	X				X		X			X			X			X			X			X			X			X
Development and evaluation of a multifaceted ergonomics program to prevent injuries associated with patient handling tasks	X				X		X			X			X			X			X			X			X			X
A multi-component patient-handling intervention improves attitudes and behaviors for safe patient handling and reduces aggression experienced by nursing staff: A controlled before-after study	X			X			X			X			X			X			X			X			X			X
Paradoxical Impact of a Patient-Handling Intervention on Injury Rate Disparity Among Hospital Workers	X				X		X			X			X			X			X			X			X			X
Reduction of injuries associated with patient handling	X				X		X			X				X		X			X				X		X			X
Effects of a multifaceted minimal-lift environment for nursing staff: pilot results	X			X			X			X				X		X			X			X			X			X
JBI items SYSTEMATIC REVIEW	Is the review question clearly and explicitly stated?			Were the inclusion criteria appropriate for the review question?			Was the search strategy appropriate?			Were the sources and resources used to search for studies adequate?			Were the criteria for appraising studies appropriate?			Was critical appraisal conducted by two or more reviewers independently?			Were there methods to minimize errors in data extraction?			Were the methods used to combine studies appropriate?			Was the likelihood of publication bias assessed?			Were recommendations for policy and/or practice supported by the reported data?			Overall Appraisal
	Yes	No	NA	Yes	No	NA	Yes	No	NA	Yes	No	NA	Yes	No	NA	Yes	No	NA	Yes	No	NA	Yes	No	NA	Yes	No	NA	Yes	No	NA	Include	Exclude	See further info
Determinants of implementation of primary preventive interventions on patient handling in healthcare: a systematic review	X			X			X			X				X		X			X			X				X		X			X
Occupational Safety and Health Interventions to Reduce Musculoskeletal Symptoms in the Health Care Sector	X			X			X			X			X			X			X			X				X		X			X
JBI items NARRATIVE REVIEW	Is the generator of the narrative a credible or appropriate source?			Is the relationship between the text and its context explained? (where, when, who with, how)			Does the narrative present the events using a logical sequence so the reader or listener can understand how it unfolds?			Do you, as reader or listener of the narrative, arrive at similar conclusions to those drawn by the narrator?			Do the conclusions flow from the narrative account?			Do you consider this account to be a narrative?			Overall Appraisal
	Yes	NO	NA	Yes	NO	NA	Yes	NO	NA	Yes	NO	NA	Yes	NO	NA	Yes	NO	NA	Include	Exclude	See further info
Patient Handling in the Veterans Health Administration	X			X			X			X			X			X			X
Sustaining staff nurse support for a patient care ergonomics program in critical care	X			X			X			X			X			X			X
Prevention of disabling back injuries in nurses by the use of mechanical patient lift systems	X			X			X			X			X			X			X
The effect of occupational socialization on nurses' patient handling practices	X			X			X			X			X			X			X
Safe patient-handling program "UPLIFTs" nurse retention	X			X			X			X			X			X			X
The lift team's importance to a successful safe patient handling program	X			X			X			X			X			X			X
Evidence-based practices for safe patient handling and movement	X			X			X			X			X			X			X
THE NEED FOR SAFE RESIDENT HANDLING & MOBILITY (SRHM) IN AN ASSISTED LIVING SETTING. WHERE ARE WE NOW?	X			X				X		X			X			X			X
Multifactorial Strategies for Sustaining Safe Patient Handling and Mobility	X			X			X			X			X			X			X
MIXED METHODS APPRAISAL TOOL (MMAT)	Is there an adequate rationale for using a mixed methods design to address the research question?			Are the different components of the study effectively integrated to answer the research question?			Are the outputs of the integration of qualitative and quantitative components adequately interpreted?			Are divergences and inconsistencies between quantitative and qualitative results adequately addressed?			Do the different components of the study adhere to the quality criteria of each tradition of the methods involved?			Overall Appraisal
	Yes	No	Can't tell	Yes	No	Can't tell	Yes	No	Can't tell	Yes	No	Can't tell	Yes	No	Can't tell	Include	Exclude	Seek further info
A comparative analysis between skilled nursing facilities experiencing high versus low resident transfer injury rates	X			X			X				X			X		X
Patient handling: student nurses' views	X			X				X		X			X			X
Empowering staff nurses to use research to change practice for safe patient handling	X			X				X		X			X			X
Evaluation of Ceiling Lifts in Health Care Settings Patient Outcome and Perceptions	X			X				X				X		X		X
